# Supplementary material for: Gel properties of chicken-squilla low-fat mince gel with inulin: Physicochemical properties, microstructure, intermolecular interactions, and formation mechanism
Source: Food Chem X. 2025 Mar 17;27:102347. doi: 10.1016/j.fochx.2025.102347 (PMC11985139; doi:10.1016/j.fochx.2025.102347)
Supplement: Supplementary file 2 — Supplementary material 2 [file mmc2.csv]

Group	MModel	value	SH	Carbonyl_content	Group2	MModel2	value2	ionic_bonds	hydrogen_bonds	hydrophobic_interactions	disulfide_bonds	Group3	MModel3	value3	beta_fold	random_coil	alpha_helix	beta_turn	Secondary_structure	Group4	Values	Protein	Band_intensities	Inulin_Group	Inulin	Cooking.Yield	Water.Holding.Capacity	GroupXX	Group	mean_Lb	Color_Characteristic	GroupSS	Sb_Lb	Letter_marking_color	mean_Texture	Sb_Texture	Color_Characteristic	GroupSS	Letter_marking_Texture	GroupSE	mean_Color	sd_Color	mean_Appearance	sd_Appearance	mean_Flavor	sd_Flavor	mean_Taste	sd_Taste	mean_Overall_acceptability
A	SH	51.61	51.61	101.87	A	ionic_bonds	0.1645	0.1645	0.18458	0.17975	0.16673	A	ionic_bonds	0.17065	0.17065	0.34202	0.23427	0.25307	beta_fold	1	0.17065	MHC	69.277427	GA(0.0%)	0	90.15	72.46	0	GA(0.0%)	60.53333333	mean_Lightness	GA(0.0%)	0.115470054	De	21.7	1.2	mean_Hardness	GA(0.0%)	Bc	GA(0.0%)	8.8	0.788810638	8.5	0.527046277	8.3	0.823272602	7.6	0.699205899	8.5
B	SH	62.09	62.09	93.67	B	ionic_bonds	0.16461	0.16461	0.1849	0.18075	0.16677	B	beta_fold	0.19967	0.19967	0.10607	0.24513	0.44912	beta_fold	1	0.16817	MHC	85.152488	GB(2.5%)	0	90.75	71.92	0	GA(0.0%)	61.33333333	mean_Lightness	GB(2.5%)	0.351188458	Cd	23	0.692820323	mean_Hardness	GB(2.5%)	Bb	GB(2.5%)	9	0.666666667	9	0.816496581	8.3	0.823272602	8.5	0.527046277	8.9
C	SH	63.34	63.34	89	C	ionic_bonds	0.16464	0.16464	0.18578	0.18165	0.16743	C	beta_fold	0.20792	0.20792	0.24549	0.39089	0.1557	beta_fold	1	0.15335	MHC	118.540887	GC(5.0%)	0	90.07	72.31	0	GA(0.0%)	62.16666667	mean_Lightness	GC(5.0%)	0.2081666	ABbc	24.73333333	0.404145188	mean_Hardness	GC(5.0%)	Aa	GC(5.0%)	9.1	0.737864787	9.1	0.737864787	8.4	0.516397779	8.8	0.788810638	9.1
D	SH	58.43	58.43	97.54	D	ionic_bonds	0.16474	0.16474	0.18638	0.18153	0.16729	D	beta_fold	0.1908	0.1908	0.14531	0.44256	0.22134	beta_fold	2	0.19967	MHC	114.056844	GD(7.5%)	2.5	91	73.88	2.5	GB(2.5%)	62.53333333	mean_Lightness	GD(7.5%)	0.251661148	ABab	19.2	0.1	mean_Hardness	GD(7.5%)	Cd	GD(7.5%)	8.1	0.737864787	6	0.816496581	8.6	0.516397779	7.5	0.527046277	6.1
E	SH	56.34	56.34	99.63	E	ionic_bonds	0.1646	0.1646	0.18636	0.17802	0.16713	E	beta_fold	0.18205	0.18205	0.15461	0.26781	0.39553	beta_fold	2	0.25322	MHC	104.567271	GE(10.0%)	2.5	91.15	73.23	2.5	GB(2.5%)	62.8	mean_Lightness	GE(10.0%)	0.529150262	Aa	17.6	0.435889894	mean_Hardness	GE(10.0%)	CDe	GE(10.0%)	4.6	0.516397779	5.5	0.707106781	8	0.816496581	5	0.816496581	4.8
F	SH	53.65	53.65	103.67	F	ionic_bonds	0.16462	0.16462	0.1864	0.17416	0.16702	F	beta_fold	0.15648	0.15648	0.15134	0.27654	0.41564	beta_fold	2	0.25591	MHC	69.318751	GF(12.5%)	2.5	91.3	72.83	2.5	GB(2.5%)	61.86666667	mean_Lightness	GF(12.5%)	0.057735027	BCc	16.96666667	0.493288286	mean_Hardness	GF(12.5%)	De	GF(12.5%)	3.5	0.527046277	3.1	0.737864787	8.1	0.875595036	2.8	0.632455532	3.1
A	SH	51.8	51.8	103.04	A	ionic_bonds	0.16448	0.16448	0.18359	0.18002	0.16671	A	beta_fold	0.16817	0.16817	0.37728	0.20646	0.24809	beta_fold	3	0.20792	PM	72.048307	GA(0.0%)	5	95.61	74.74	5	GC(5.0%)	35.53333333	mean_Yellowness	GA(0.0%)	0.115470054	Cc	10.83333333	0.015275252	mean_Cohesiveness	GA(0.0%)	Aa
B	SH	62.33	62.33	92.56	B	ionic_bonds	0.16439	0.16439	0.18491	0.18088	0.16679	B	beta_fold	0.25322	0.25322	0.19017	0.30395	0.25266	beta_fold	3	0.28188	PM	89.031332	GB(2.5%)	5	96.01	74.88	5	GC(5.0%)	36.26666667	mean_Yellowness	GB(2.5%)	0.057735027	Bb	10.85	0.036055513	mean_Cohesiveness	GB(2.5%)	Aa
C	SH	60.97	60.97	91.95	C	ionic_bonds	0.16456	0.16456	0.18569	0.18166	0.16729	C	beta_fold	0.28188	0.28188	0.07075	0.22665	0.42072	beta_fold	3	0.1865	PM	107.493064	GC(5.0%)	5	95.23	73.93	5	GC(5.0%)	36.46666667	mean_Yellowness	GC(5.0%)	0.152752523	Bb	10.82666667	0.011547005	mean_Cohesiveness	GC(5.0%)	Aa
D	SH	58.34	58.34	95.02	D	ionic_bonds	0.16469	0.16469	0.18596	0.18153	0.16725	D	beta_fold	0.23604	0.23604	0.13623	0.4174	0.21033	beta_fold	4	0.1908	PM	102.190125	GD(7.5%)	7.5	93.48	76.17	7.5	GD(7.5%)	36.86666667	mean_Yellowness	GD(7.5%)	0.115470054	Aa	10.82666667	0.015275252	mean_Cohesiveness	GD(7.5%)	Aa
E	SH	56.91	56.91	96.13	E	ionic_bonds	0.16456	0.16456	0.18582	0.17918	0.16709	E	beta_fold	0.22696	0.22696	0.15735	0.1666	0.4491	beta_fold	4	0.23604	PM	104.046464	GE(10.0%)	7.5	94.06	74.59	7.5	GD(7.5%)	36.96666667	mean_Yellowness	GE(10.0%)	0.057735027	Aa	10.82333333	0.005773503	mean_Cohesiveness	GE(10.0%)	Aa
F	SH	54.14	54.14	103.13	F	ionic_bonds	0.16462	0.16462	0.18702	0.17266	0.16705	F	beta_fold	0.11702	0.11702	0.13096	0.50091	0.2511	beta_fold	4	0.22232	PM	65.19255	GF(12.5%)	7.5	92.88	75.26	7.5	GD(7.5%)	36.9	mean_Yellowness	GF(12.5%)	0.2	Aa	10.82333333	0.015275252	mean_Cohesiveness	GF(12.5%)	Aa
A	SH	52.07	52.07	106.26	A	ionic_bonds	0.16467	0.16467	0.18433	0.17966	0.16672	A	beta_fold	0.15335	0.15335	0.12164	0.19731	0.5277	beta_fold	5	0.18205	Actin	79.369677	GA(0.0%)	10	92.41	73.81	10	GE(10.0%)	42	mean_Redness	GA(0.0%)	0.3	Dd	13.72333333	0.243378991	mean_Springiness	GA(0.0%)	Ccd
B	SH	62.35	62.35	93.5	B	ionic_bonds	0.16468	0.16468	0.18513	0.18082	0.16677	B	beta_fold	0.25591	0.25591	0.18974	0.30333	0.25102	beta_fold	5	0.22696	Actin	104.089048	GB(2.5%)	10	91.93	74.17	10	GE(10.0%)	44.33333333	mean_Redness	GB(2.5%)	0.057735027	CDcd	14.35	0.163707055	mean_Springiness	GB(2.5%)	Bb
C	SH	61.41	61.41	86.95	C	ionic_bonds	0.16472	0.16472	0.18578	0.18165	0.16748	C	beta_fold	0.1865	0.1865	0.05686	0.43078	0.32586	beta_fold	5	0.17845	Actin	77.661655	GC(5.0%)	10	91.88	73.33	10	GE(10.0%)	46.33333333	mean_Redness	GC(5.0%)	0.057735027	BCc	14.9	0.232594067	mean_Springiness	GC(5.0%)	Aa
D	SH	58.08	58.08	93.06	D	ionic_bonds	0.16465	0.16465	0.18611	0.18152	0.1673	D	beta_fold	0.22232	0.22232	0.1777	0.27109	0.32889	beta_fold	6	0.15648	Actin	74.85663	GD(7.5%)	12.5	90.12	72.76	12.5	GF(12.5%)	46.66666667	mean_Redness	GD(7.5%)	0.115470054	BCc	13.85	0.175214155	mean_Springiness	GD(7.5%)	Cc
E	SH	56.84	56.84	98.33	E	ionic_bonds	0.16476	0.16476	0.18659	0.17817	0.16702	E	beta_fold	0.17845	0.17845	0.15415	0.27346	0.39395	beta_fold	6	0.11702	Actin	105.643903	GE(10.0%)	12.5	90.81	73.45	12.5	GF(12.5%)	49.33333333	mean_Redness	GE(10.0%)	0.057735027	ABb	13.50333333	0.076376262	mean_Springiness	GE(10.0%)	Cd
F	SH	54.03	54.03	101.71	F	ionic_bonds	0.16463	0.16463	0.18672	0.17332	0.16704	F	beta_fold	0.12242	0.12242	0.1305	0.49576	0.25132	beta_fold	6	0.12242	Actin	68.414298	GF(12.5%)	12.5	90.07	72.77	12.5	GF(12.5%)	52	mean_Redness	GF(12.5%)	0.1	Aa	11.98	0.085440037	mean_Springiness	GF(12.5%)	De
A	Carbonyl_content	101.87			A	hydrogen_bonds	0.18458					A	random_coil	0.34202					random_coil	1	0.34202	Troponin-T	68.344466	GA(0.0%)						46.72766	mean_Color_Value	GA(0.0%)	0.130450219	ABc	29.56	0.699356847	mean_Chewiness	GA(0.0%)	Aa
B	Carbonyl_content	93.67			B	hydrogen_bonds	0.1849					B	random_coil	0.10607					random_coil	1	0.37728	Troponin-T	96.857913	GB(2.5%)						46.80139667	mean_Color_Value	GB(2.5%)	0.219400163	ABbc	30.16666667	0.525959441	mean_Chewiness	GB(2.5%)	Aa
C	Carbonyl_content	89			C	hydrogen_bonds	0.18578					C	random_coil	0.24549					random_coil	1	0.12164	Troponin-T	75.450199	GC(5.0%)						47.24912333	mean_Color_Value	GC(5.0%)	0.239630006	ABa	33.12666667	1.362693411	mean_Chewiness	GC(5.0%)	Aa
D	Carbonyl_content	97.54			D	hydrogen_bonds	0.18638					D	random_coil	0.14531					random_coil	2	0.10607	Troponin-T	70.200015	GD(7.5%)						47.22964	mean_Color_Value	GD(7.5%)	0.209619437	ABab	21.02666667	0.243378991	mean_Chewiness	GD(7.5%)	ABb
E	Carbonyl_content	99.63			E	hydrogen_bonds	0.18636					E	random_coil	0.15461					random_coil	2	0.19017	Troponin-T	115.508202	GE(10.0%)						47.32369667	mean_Color_Value	GE(10.0%)	0.407193793	Aa	15.59666667	1.050825073	mean_Chewiness	GE(10.0%)	BCc
F	Carbonyl_content	103.67			F	hydrogen_bonds	0.1864					F	random_coil	0.15134					random_coil	2	0.18974	Troponin-T	70.389168	GF(12.5%)						46.68188667	mean_Color_Value	GF(12.5%)	0.151680923	Bc	12.94	0.251197134	mean_Chewiness	GF(12.5%)	Cc
A	Carbonyl_content	103.04			A	hydrogen_bonds	0.18359					A	random_coil	0.37728					random_coil	3	0.24549														16.83333333	0.321455025	mean_Tackiness	GA(0.0%)	Aab
B	Carbonyl_content	92.56			B	hydrogen_bonds	0.18491					B	random_coil	0.19017					random_coil	3	0.07075														16.8	0.2	mean_Tackiness	GB(2.5%)	Aab
C	Carbonyl_content	91.95			C	hydrogen_bonds	0.18569					C	random_coil	0.07075					random_coil	3	0.05686														16.53333333	0.152752523	mean_Tackiness	GC(5.0%)	ABb
D	Carbonyl_content	95.02			D	hydrogen_bonds	0.18596					D	random_coil	0.13623					random_coil	4	0.14531														15.9	0.2	mean_Tackiness	GD(7.5%)	Bc
E	Carbonyl_content	96.13			E	hydrogen_bonds	0.18582					E	random_coil	0.15735					random_coil	4	0.13623														16.63333333	0.351188458	mean_Tackiness	GE(10.0%)	Aab
F	Carbonyl_content	103.13			F	hydrogen_bonds	0.18702					F	random_coil	0.13096					random_coil	4	0.1777														17.1	0.3	mean_Tackiness	GF(12.5%)	Aa
A	Carbonyl_content	106.26			A	hydrogen_bonds	0.18433					A	random_coil	0.12164					random_coil	5	0.15461
B	Carbonyl_content	93.5			B	hydrogen_bonds	0.18513					B	random_coil	0.18974					random_coil	5	0.15735
C	Carbonyl_content	86.95			C	hydrogen_bonds	0.18578					C	random_coil	0.05686					random_coil	5	0.15415
D	Carbonyl_content	93.06			D	hydrogen_bonds	0.18611					D	random_coil	0.1777					random_coil	6	0.15134
E	Carbonyl_content	98.33			E	hydrogen_bonds	0.18659					E	random_coil	0.15415					random_coil	6	0.13096
F	Carbonyl_content	101.71			F	hydrogen_bonds	0.18672					F	random_coil	0.1305					random_coil	6	0.1305
					A	hydrophobic_interactions	0.17975					A	alpha_helix	0.23427					alpha_helix	1	0.23427
					B	hydrophobic_interactions	0.18075					B	alpha_helix	0.24513					alpha_helix	1	0.20646
					C	hydrophobic_interactions	0.18165					C	alpha_helix	0.39089					alpha_helix	1	0.19731
					D	hydrophobic_interactions	0.18153					D	alpha_helix	0.44256					alpha_helix	2	0.24513
					E	hydrophobic_interactions	0.17802					E	alpha_helix	0.26781					alpha_helix	2	0.30395
					F	hydrophobic_interactions	0.17416					F	alpha_helix	0.27654					alpha_helix	2	0.30333
					A	hydrophobic_interactions	0.18002					A	alpha_helix	0.20646					alpha_helix	3	0.39089
					B	hydrophobic_interactions	0.18088					B	alpha_helix	0.30395					alpha_helix	3	0.22665
					C	hydrophobic_interactions	0.18166					C	alpha_helix	0.22665					alpha_helix	3	0.43078
					D	hydrophobic_interactions	0.18153					D	alpha_helix	0.4174					alpha_helix	4	0.44256
					E	hydrophobic_interactions	0.17918					E	alpha_helix	0.1666					alpha_helix	4	0.4174
					F	hydrophobic_interactions	0.17266					F	alpha_helix	0.50091					alpha_helix	4	0.27109
					A	hydrophobic_interactions	0.17966					A	alpha_helix	0.19731					alpha_helix	5	0.26781
					B	hydrophobic_interactions	0.18082					B	alpha_helix	0.30333					alpha_helix	5	0.1666
					C	hydrophobic_interactions	0.18165					C	alpha_helix	0.43078					alpha_helix	5	0.27346
					D	hydrophobic_interactions	0.18152					D	alpha_helix	0.27109					alpha_helix	6	0.27654
					E	hydrophobic_interactions	0.17817					E	alpha_helix	0.27346					alpha_helix	6	0.50091
					F	hydrophobic_interactions	0.17332					F	alpha_helix	0.49576					alpha_helix	6	0.49576
					A	disulfide_bonds	0.16673					A	beta_turn	0.25307					beta_turn	1	0.25307
					B	disulfide_bonds	0.16677					B	beta_turn	0.44912					beta_turn	1	0.24809
					C	disulfide_bonds	0.16743					C	beta_turn	0.1557					beta_turn	1	0.5277
					D	disulfide_bonds	0.16729					D	beta_turn	0.22134					beta_turn	2	0.44912
					E	disulfide_bonds	0.16713					E	beta_turn	0.39553					beta_turn	2	0.25266
					F	disulfide_bonds	0.16702					F	beta_turn	0.41564					beta_turn	2	0.25102
					A	disulfide_bonds	0.16671					A	beta_turn	0.24809					beta_turn	3	0.1557
					B	disulfide_bonds	0.16679					B	beta_turn	0.25266					beta_turn	3	0.42072
					C	disulfide_bonds	0.16729					C	beta_turn	0.42072					beta_turn	3	0.32586
					D	disulfide_bonds	0.16725					D	beta_turn	0.21033					beta_turn	4	0.22134
					E	disulfide_bonds	0.16709					E	beta_turn	0.4491					beta_turn	4	0.21033
					F	disulfide_bonds	0.16705					F	beta_turn	0.2511					beta_turn	4	0.32889
					A	disulfide_bonds	0.16672					A	beta_turn	0.5277					beta_turn	5	0.39553
					B	disulfide_bonds	0.16677					B	beta_turn	0.25102					beta_turn	5	0.4491
					C	disulfide_bonds	0.16748					C	beta_turn	0.32586					beta_turn	5	0.39395
					D	disulfide_bonds	0.1673					D	beta_turn	0.32889					beta_turn	6	0.41564
					E	disulfide_bonds	0.16702					E	beta_turn	0.39395					beta_turn	6	0.2511
					F	disulfide_bonds	0.16704					F	beta_turn	0.25132					beta_turn	6	0.25132
[truncated: 9 more columns]
